# Supplementary material for: AAA + ATPase Thorase inhibits mTOR signaling through the disassembly of the mTOR complex 1
Source: Nat Commun. 2022 Aug 17;13:4836. doi: 10.1038/s41467-022-32365-2 (PMC9385847; doi:10.1038/s41467-022-32365-2)
Supplement: Supplementary file 3 — Source Data [file 41467_2022_32365_MOESM3_ESM.xlsx]

## Sheet: Figure1
	Fig. 1d	Relative amount of protein bound to mTOR
	Thorase						Raptor						S6K						4EBP1							one-way anova
	WT			KO			WT			KO			WT			KO			WT			KO				Tukey's multiple comparisons test (95% CI)					p-value	summary
	ADP	ATP	ATPγS	ADP	ATP	ATPγS	ADP	ATP	ATPγS	ADP	ATP	ATPγS	ADP	ATP	ATPγS	ADP	ATP	ATPγS	ADP	ATP	ATPγS	ADP	ATP	ATPγS		Thorase: WT-ADP vs Thorase: WT-ATPγS					<0.0001	****
	0.25	0.1	0.6	0	0	0	0.3	0.25	0.1	0.4	0.4	0.36	0.6	0.3	0.15	0.55	0.4	0.48	0.65	0.45	0.2	0.55	0.5	0.45		Raptor: WT-ADP vs Raptor: WT-ATPγS					0.0002	***
	0.2	0.25	0.8	0	0	0	0.4	0.4	0.09	0.3	0.5	0.25	0.4	0.5	0.1	0.6	0.55	0.53	0.6	0.55	0.1	0.45	0.65	0.35		Raptor: KO-ADP vs Raptor: KO-ATPγS					0.7489	ns
	0.15	0.15	0.75	0	0	0	0.5	0.3	0.06	0.6	0.3	0.55	0.4	0.55	0.2	0.4	0.6	0.36	0.55	0.6	0.2	0.4	0.45	0.38		S6K: WT-ADP vs S6K: WT-ATPγS					0.0014	**
	0.18	0.17	0.65	0	0	0	0.35	0.37	0.07	0.52	0.38	0.42	0.51	0.47	0.17	0.51	0.48	0.44	0.5	0.5	0.17	0.46	0.57	0.41		S6K: KO-ADP vs S6K: KO-ATPγS					0.5468	ns
																										4EBP1: WT-ADP vs 4EBP1: WT-ATPγS					<0.0001	****
	Fig. 1e	Percentage bound																								4EBP1: KO-ADP vs 4EBP1: KO-ATPγS					0.3649	ns
	Raptor		S6K		4EBP1				two-tailed t test (95% CI)				p-value	summary
	WT	KO	WT	KO	WT	KO			Raptor-WT vs. Raptor-KO				<0.0001	****
	66.67	10	75	12.73	69.23	18.18			S6K-WT vs. S6K-KO				0.0001	***
	77.5	16.67	75	11.67	83.33	22.22			4EBP1-WT vs. 4EBP1-KO				<0.0001	****
	88	8.33	50	10	63.64	5
	72.5	12.6	59.7	8.7	73.5	14.6
	Fig. 1g
	Relative amount of proteins bound to Thorase
	mTOR			S6K			4EBP1			Raptor					one-way anova
	ADP	ATP	ATPγS	ADP	ATP	ATPγS	ADP	ATP	ATPγS	ADP	ATP	ATPγS			Tukey's multiple comparisons test (95% CI)					p-value	summary
	0.25	0.25	0.55	0.15	0.05	0.15	0.05	0.1	0.15	0.17	0.1	0.25			mTOR-ADP vs. mTOR-ATPγS					<0.0001	****
	0.3	0.15	0.6	0.1	0.1	0.15	0.1	0.05	0.1	0.18	0.15	0.3			S6K-ADP vs. S6K-ATPγS					0.5608	ns
	0.3	0.2	0.7	0.05	0.1	0.1	0.05	0.1	0.2	0.1	0.16	0.25			4EBP1-ADP vs. 4EBP1-ATPγS					0.0102	*
	0.18	0.17	0.65	0.13	0.12	0.13	0.08	0.07	0.17	0.12	0.18	0.33			Raptor-ADP vs. Raptor-ATPγS					0.0013	**

## Sheet: Figure2
	Fig. 2c
	Thorase Conc (nM)	Relative mTOR-Raptor binding
	0	1.00003	1.00018	1.00008
	0.1	0.643846	0.595147	0.642187
	0.25	0.568092	0.465916	0.537314
	0.5	0.428789	0.431218	0.325078
	1	0.42919	0.368865	0.330511
	5	0.310253	0.307069	0.354522
	10	0.338971	0.257908	0.294142
	25	0.273358	0.204133	0.231025
	50	0.320728	0.225337	0.181018
	Fig. 2e
		Relative bound protein
	Time (mins)	Raptor			mTOR			Thorase
	0	1	1	1	1	1	1	0	0	0
	5	0.577815	0.499086	0.648995	0.91195	0.913462	0.910014	0.29	0.29	0.34
	10	0.496689	0.521024	0.528336	0.956674	0.945266	0.849797	0.36	0.37	0.35
	15	0.412252	0.431444	0.383912	0.879804	1.03772	0.812585	0.39	0.31	0.28
	30	0.349338	0.35649	0.292505	0.906359	0.900888	0.905954	0.37	0.27	0.42
	Fig. 2g
		Relative amount of Thorase									One-way anova
	IP-mTOR	7.1737	9.12725	8.04475							Tukey's multiple comparisons test (95% CI)	p-value	summary
	IP-Raptor	4.1658	3.0127	3.77808							mTOR vs. Raptor	0.0005	***
	IP-PKA	1.261	1.52677	0.996731							mTOR vs. PKA	<0.0001	****
											Raptor vs. PKA	0.0117	*
	Fig. 2i
		No. of mTOR spots per area				One-way anova
	No Thorase	361	422	342		Tukey's multiple comparisons test (95% CI)		p-value	summary
	None	212	236	347		no thor vs. none		0.1107	ns
	ATP	265	282	179		no thor vs. ATP		0.0508	ns
	ATPγS	138	116	96		no thor vs. ATPγS		0.0012	**
						none vs. ATP		0.9435	ns
						none vs. ATPγS		0.0304	*
						ATP vs. ATPγS		0.0659	ns
	Fig. 2k
		Relative amount of mTOR bound to Raptor				One-way anova
	Wild type	0.309365	0.301527	0.351159		Tukey's multiple comparisons test (95% CI)				p-value	summary
	Walker A	0.800847	0.877333	0.772632		WT vs. WA				0.0004	***
	Walker B	0.476636	0.332609	0.571802		WT vs. WB				0.2383	ns
	Walker AB	0.823789	0.735294	0.924282		WT vs. WAB				0.0003	***
						WA vs. WB				0.0032	**
						WA vs. WAB				0.9984	ns
						WB vs. WAB				0.0026	**
	Fig. 2l
			Percentage of mTORC1
	Incubation time (mins)		M2R2			M1R2			M2R1			M1R1
		0	33.8095	31.746	32.7778	19.0476	23.8095	21.4286	4.7619	6.87831	5.82011	20.4762	20.1058	20.291
		5	18.5567	14.7059	12.8655	10.9966	26.1029	17.2515	18.9003	13.9706	19.2982	34.0206	25.7353	29.8246
		10	18.4874	24.8705	11.5385	21.2665	17.539	20.387	17.5769	17.1994	8.03408	34.6212	33.5854	31.6456
		15	16.092	16.9643	14.6667	20.1149	11.6071	12	14.9425	21.4286	12	29.3103	32.1429	48
		30	14.7368	16.0377	15.3873	24.2105	26.4151	25.3128	10.5263	8.49057	9.50844	42.1053	37.7358	39.9206
		45	15.3374	11.4458	13.3916	10.4294	12.0482	23.0745	20.2454	25.9036	11.2388	37.4233	40.3614	38.8924
		60	17	14.5312	9.13423	19.8895	23.0263	19.8758	16.0221	13.0435	8.69565	36.1842	39.7516	36.5217
		90	13.91	14.5312	14.1342	26.6234	18.0328	25	18.0385	7.66449	10.5056	37.6623	34.4262	37.069
		120	17.6879	10.3659	20.0921	25.973	15.0606	28.9221	13.9149	11.6071	9	36.3167	28.9693	40.6748

## Sheet: Figure3
	Fig. 3b																									Multiple unpaired t-tests (95% CI)
		tmTOR		pmTOR		4EBP1		p4EBP1		S6K		pS6K		Raptor		GbetaL		RagC		PRAS40		ULK1				Holm-Šídák test for multiple comparisons				p-value	summary
		WT	KO	WT	KO	WT	KO	WT	KO	WT	KO	WT	KO	WT	KO	WT	KO	WT	KO	WT	KO	WT	KO			tmTOR				0.7196	ns
		0.55	0.65	0.636364	0.753846	0.4	0.65	0.675	0.538462	0.63	0.55	0.31746	0.709091	0.61	0.88	0.35	0.63	0.29	0.53	0.47	0.6	0.81	0.93			pmTOR				0.0371	*
		0.45	0.72	0.466667	0.708333	0.45	0.67	0.577778	0.641791	0.54	0.56	0.277778	0.821429	0.57	0.65	0.41	0.67	0.21	0.38	0.39	0.54	0.94	0.88			4EBP1				0.0003	***
		0.57	0.53	0.614035	1.16981	0.36	0.71	0.333333	0.71831	0.62	0.78	0.354839	0.448718	0.89	0.86	0.47	0.53	0.19	0.42	0.48	0.37	1.1	0.67			p4EBP1				0.135	ns
		0.35	0.45	0.942857	1.24444	0.43	0.65	0.302326	0.830769	0.71	0.86	0.239437	0.674419	0.67	0.67	0.36	0.48	0.25	0.56	0.37	0.45	0.82	1.2			S6K				0.1276	ns
		0.44	0.31	0.863636	1.90323	0.46	0.5	0.543478	0.96	0.68	0.81	0.279412	0.580247	0.55	0.56	0.33	0.45	0.27	0.44	0.54	0.56	0.71	0.95			pS6K				0.0091	**
		0.61	0.47	0.459016	1.02128	0.31	0.54	0.935484	0.777778	0.45	0.73	0.644444	0.493151	0.72	0.54	0.29	0.35	0.18	0.49	0.57	0.63	0.79	0.81			Raptor				0.7569	ns
																										GbetaL				0.021	*
																										RagC				<0.0001	****
	Fig. 3d																									PRAS40				0.3094	ns
		Normalized P-S6K1																								ULK1				0.6327	ns
		WT	KO		two tailed t test (95% CI)
		0.41	0.48		p-value	0.0059
		0.33	0.53		summary	**
		0.28	0.69
		0.39	0.71
		0.45	0.51
		0.19	0.42
	Fig. 3f
		P-S6K/ S6K							One-way ANOVA
									Tukey's multiple comparisons test				p-value	summary
		WT AA+	WT AA-	R-GTP AA+	R-GTP AA-	THOR AA+	THOR AA-		WT AA+ vs. WT AA-				0.0001	***
		0.65	0.21	0.78	0.56	0.56	0.13		R-GTP AA+ vs. R-GTP AA-				0.0172	*
		0.6	0.19	0.88	0.51	0.78	0.09		THOR AA+ vs. THOR AA-				<0.0001	***
		0.55	0.27	0.79	0.69	0.67	0.05
		0.42	0.15	0.68	0.51	0.53	0.12
		P-4EBP1/ 4EBP1
									One-way ANOVA
		WT AA+	WT AA-	R-GTP AA+	R-GTP AA-	THOR AA+	THOR AA-		Tukey's multiple comparisons test				p-value	summary
		0.75	0.18	0.84	0.57	0.63	0.1		WT AA+ vs. WT AA-				<0.0001	****
		0.59	0.23	0.78	0.67	0.6	0.08		R-GTP AA+ vs. R-GTP AA-				0.1076	ns
		0.71	0.16	0.71	0.55	0.79	0.13		THOR AA+ vs. THOR AA-				<0.0001	****
		0.63	0.29	0.69	0.69	0.58	0.06
	Fig. 3h
		P-S6K/ S6K
									One-way ANOVA
		WT AA+	WT AA-	TSC2 KO AA+	TSC2 KO AA-	THOR AA+	THOR AA-		Tukey's multiple comparisons test				p-value	summary
		0.73	0.26	0.86	0.68	0.7	0.51		WT AA+ vs. WT AA-				<0.0001	****
		0.65	0.17	0.79	0.55	0.68	0.49		TSC2 KO AA+ vs. TSC2 KO AA-				0.1058	ns
		0.8	0.31	0.65	0.74	0.81	0.48		THOR AA+ vs. THOR AA-				0.0079	**
		0.74	0.26	0.91	0.59	0.59	0.35
		P-4EBP1/ 4EBP1
									One-way ANOVA
		WT AA+	WT AA-	TSC2 KO AA+	TSC2 KO AA-	THOR AA+	THOR AA-		Tukey's multiple comparisons test				p-value	summary
		0.62	0.31	0.78	0.67	0.65	0.32		WT AA+ vs. WT AA-				<0.0001	****
		0.81	0.19	0.63	0.59	0.79	0.45		TSC2 KO AA+ vs. TSC2 KO AA-				0.3217	ns
		0.69	0.27	0.82	0.71	0.61	0.26		THOR AA+ vs. THOR AA-				0.0009	***
		0.64	0.15	0.91	0.6	0.53	0.18

## Sheet: Figure4
	Fig. 4f
		Relative intensity of mTOR-YFP in contact with Thorase-RFP															Multiple unpaired t-tests
		Wild type					WAB										Holm-Šídák test for multiple comparisons	p-values	Summary
	Time (sec)	Expt1	Expt2	Expt3	Expt4	Expt5	Expt1	Expt2	Expt3	Expt4	Expt5						0 sec WT vs WAB	n/a	n/a
	0	1	1	1	1	1	1	1	1	1	1						15 sec WT vs WAB	0.082425	ns
	15	0.89	0.78	0.92	0.87	0.91	0.92	0.89	0.97	0.94	0.93						30 sec WT vs WAB	0.002491	**
	30	0.61	0.76	0.72	0.65	0.6	0.81	0.76	0.9	0.89	0.91						45 sec WT vs WAB	1e-05	****
	45	0.52	0.48	0.58	0.45	0.52	0.81	0.75	0.87	0.85	0.89						60 sec WT vs WAB	2e-06	****
	60	0.45	0.4	0.41	0.35	0.4	0.72	0.7	0.81	0.76	0.68
	Fig. 4h
		Relative intensity of mTOR-YFP in contact with mito-RFP																			One-way ANOVA
		Wild type					Thorase KO					OPA1 KO									Tukey's multiple comparisons test	p-value	Summary
	Time (sec)	Expt1	Expt2	Expt3	Expt4	Expt5	Expt1	Expt2	Expt3	Expt4	Expt5	Expt1	Expt2	Expt3	Expt4	Expt5					WT 15 vs. KO 15	0.4344	ns
	0	1	1	1	1	1	1	1	1	1	1	1	1	1	1	1					WT 30 vs. KO 30	0.145	ns
	15	0.91	0.95	0.89	0.78	0.88	0.97	0.9	0.92	0.93	0.89	0.89	0.78	0.89	0.86	0.9					WT 45 vs. KO 45	0.0096	**
	30	0.82	0.89	0.78	0.69	0.81	0.84	0.88	0.91	0.9	0.83	0.78	0.72	0.81	0.84	0.87					WT 60 vs. KO 60	<0.0001	****
	45	0.77	0.72	0.68	0.51	0.73	0.81	0.85	0.87	0.87	0.79	0.65	0.61	0.74	0.71	0.68					WT 75 vs. KO 75	<0.0001	****
	60	0.65	0.61	0.51	0.45	0.48	0.78	0.8	0.83	0.85	0.78	0.56	0.58	0.58	0.62	0.51					WT 90 vs. KO 90	<0.0001	****
	75	0.54	0.48	0.49	0.4	0.36	0.69	0.78	0.76	0.82	0.69	0.45	0.53	0.49	0.5	0.46					WT 105 vs. KO 105	<0.0001	****
	90	0.45	0.35	0.4	0.35	0.29	0.61	0.74	0.7	0.79	0.65	0.4	0.47	0.38	0.39	0.38					WT 120 vs. KO 120	<0.0001	****
	105	0.26	0.27	0.31	0.29	0.21	0.56	0.68	0.62	0.78	0.57	0.38	0.35	0.26	0.33	0.31
	120	0.21	0.17	0.14	0.16	0.14	0.51	0.62	0.56	0.64	0.52	0.29	0.21	0.26	0.22	0.25
	Fig. 4k
		Percent of Mito-RFP colocalized with Lamp1-GFP
	WT	46	55	32	46	50	33	41	38
	Thorase KO	11	13	15	9	18	21	9	12
	two-tailed t test (95% CI)
	p-value	<0.0001
	summary	****

## Sheet: Figure5
	Fig. 5c	Percentage of mTOR colocalized with Lamp1								2way anova
		Wild type			Thorase KO					Tukey's multiple comparisons test (95% CI)				p-value	summary
		Fed	Starved	AA+	Fed	Starved	AA+			Fed:wildtype vs. Starved:wildtype				<0.0001	****
		45	10	65	68	32	62			Fed:wildtype vs. AA+:wildtype				0.0019	**
		53	8	50	56	12	38			Fed:wildtype vs. Fed: Thorase-KO				<0.0001	****
		35	13	53	63	24	56			Fed: Thorase KO vs. Starved:Thorase KO				<0.0001	****
		44	15	48	67	13	51			Fed: Thorase KO vs. AA+: Thorase KO				0.0007	***
		42	12	49	75	15	43
		32	17	63	60	28	45
		36	9	62	67	15	51
		33	11	44	58	20	45
	Fig. 5d	Percentage of mTOR puncta								2way anova
		Wild type			Thorase KO					Tukey's multiple comparisons test (95% CI)				p-value	summary
		Fed	Starved	AA+	Fed	Starved	AA+			Fed:wildtype vs. Starved:wildtype				<0.0001	****
		40.068	29.262	77.26	96.288	48.809	66.99			Starved:wildtype vs. AA+:wildtype				<0.0001	****
		47.672	23.727	89.945	80.958	58.04	64.318			Fed:wildtype vs. Fed:KO				0.0001	***
		63.645	19.284	70.187	77.995	44.833	40.533			Fed:KO vs. Starved:KO				<0.0001	****
		65.921	18.989	71.213	74.493	48.493	63.472			Fed:KO vs. AA+:KO				<0.0001	****
		60.404	22.763	72.791	93.482	56.179	59.637			Starved:KO vs. AA+:KO				0.2035	ns
		68.061	9.899	61.301	80.342	49.241	53.955
		77.232	15.593	85.599	79.984	35.139	60.834
		69.101	23.135	82.322	87.66	38.323	51.499
	Fig. 5e	Percentage of mTOR colocalized with Raptor								2way anova
		Wild type			Thorase KO					Tukey's multiple comparisons test (95% CI)				p-value	summary
		Fed	Starved	AA+	Fed	Starved	AA+			Fed:wildtype vs. Starved:wildtype				<0.0001	****
		51	14	65	78	75	78			Starved:wildtype vs. AA+:wildtype				<0.0001	****
		37	11	76	88	49	81			Fed:wildtype vs. Fed:KO				<0.0001	****
		48	12	68	81	80	77			Fed:KO vs. Starved:KO				0.0019	**
		45	21	63	75	64	67			Fed:KO vs. AA+:KO				0.1482	ns
		40	13	51	86	61	68			Starved:KO vs. AA+:KO				0.5481	ns
		30	15	64	89	63	82
		46	17	71	70	57	63
		41	10	60	79	68	53

## Sheet: Figure6
	Fig. 6b
		Relative percent of proteins bound to mTOR								1way anova
		Raptor			Thorase					Tukey's multiple comparisons test (95%)				p-value	summary
	Fed	65	50	62	35	25	20			Raptor: Fed vs. Starved				0.0017	**
	Starved	15	22	10	65	55	40			Raptor: Starved vs. AA+				0.0003	***
	Starv + AA	80	65	85	10	7	12			Raptor: Fed vs. AA+				0.0898	ns
										Thorase: Fed vs. Starved				0.0213	*
										Thorase: Starved vs. AA+				0.002	**
										Thorase: Fed vs. AA+				0.1138	ns
	Fig. 6d		P-S6K1/S6K1
		Wild type			Thorase KO					2way anova
		Fed	Starved	AA+	Fed	Starved	AA+			Tukey's multiple comparisons test (95%)				p-value	summary
		0.58	0.09	0.67	0.83	0.21	0.25			Fed:Wildtype vs. Starved:Wildtype				<0.0001	****
		0.45	0.16	0.54	0.67	0.13	0.19			Fed:Wildtype vs. Fed:Thorase KO				0.0013	**
		0.51	0.07	0.58	0.81	0.09	0.23			Starved:Wildtype vs. AA+:Wildtype				<0.0001	****
		0.63	0.09	0.49	0.75	0.16	0.12			Fed:Thorase KO vs. Starved:Thorase KO				<0.0001	****
										Fed:Thorase KO vs. AA+:Thorase KO				<0.0001	****
										Starved:Thorase KO vs. AA+:Thorase KO				0.8733	ns
	Fig. 6e
		P-4EBP1/4EBP1
		Wild type			Thorase KO					2way anova
		Fed	Starved	AA+	Fed	Starved	AA+			Tukey's multiple comparisons test (95%)				p-value	summary
		0.69	0.24	0.72	0.84	0.21	0.28			Fed:Wildtype vs. Starved:Wildtype				<0.0001	****
		0.61	0.19	0.59	0.79	0.27	0.36			Fed:Wildtype vs. Fed:Thorase KO				0.0126	*
		0.72	0.29	0.68	0.89	0.18	0.19			Starved:Wildtype vs. AA+:Wildtype				<0.0001	****
		0.55	0.18	0.76	0.75	0.19	0.22			Fed:Thorase KO vs. Starved:Thorase KO				<0.0001	****
										Fed:Thorase KO vs. AA+:Thorase KO				<0.0001	****
										Starved:Thorase KO vs. AA+:Thorase KO				0.8747	ns
	Fig. 6f
		Relative Thorase levels								one-way anova
		Fed	Starved	AA+						Tukey's multiple comparisons test (95%)				p-value	summary
		0.48	0.65	0.56						Fed vs. Starved				0.0012	**
		0.53	0.79	0.61						Fed vs. AA+				0.0664	ns
		0.33	0.82	0.49						Starved vs. AA+				0.0544	ns
		0.4	0.73	0.69
	Fig. 6h
		Normalized P-S6K1								two-tailed t test (95% CI)			p-value	summary
	Time starved (min)	Wild type			Thorase KO					10 mins (WT vs. KO)			0.045	*
	0	0.93	0.87	0.81	1.2	1.3	0.91			20 mins (WT vs. KO)			0.0249	*
	10	0.79	0.76	0.55	0.89	0.95	0.93			50 mins (WT vs. KO)			0.2573	ns
	20	0.23	0.17	0.14	0.45	0.36	0.29
	50	0.09	0.08	0.13	0.15	0.19	0.09
		Normalized P-4EBP1								two-tailed t test (95% CI)			p-value	summary
	Time starved (min)	Wild type			Thorase KO					10 mins (WT vs. KO)			0.0252	*
	0	0.78	0.82	0.73	1.2	0.98	1.4			20 mins (WT vs. KO)			0.014	*
	10	0.63	0.59	0.43	0.98	0.82	0.77			50 mins (WT vs. KO)			0.6413	ns
	20	0.21	0.26	0.39	0.69	0.72	0.51
	50	0.18	0.13	0.22	0.31	0.18	0.13

## Sheet: Figure7
	Fig. 7b	p-S6	WT Vehicle	KO Vehicle	WT Rapa	KO Rapa				two-way anova
			2.35548	5.73646	0.127976	0.160424				Tukey's multiple comparisons test (95% CI)	p value	Summary
			4.43852	6.521	0.159683	0.214332			pS6	vehicle:Wild-type cells vs. vehicle:Thorase KO cells	0.0006	***
			3.12028	10.8474	0.546618	0.0405343				vehicle:Wild-type cells vs. rapa:Wild-type cells	0.0038	**
			4.38521	5.82555	0.0154021	0.160301				vehicle:Wild-type cells vs. rapa:Thorase KO cells	0.0036	**
			2.21373	6.78032	0.0153414	0.214902				vehicle:Thorase KO cells vs. rapa:Wild-type cells	<0.0001	****
										vehicle:Thorase KO cells vs. rapa:Thorase KO cells	<0.0001	****
		p4ebp1	WT Vehicle	KO Vehicle	WT Rapa	KO Rapa				rapa:Wild-type cells vs. rapa:Thorase KO cells	>0.9999	ns
			0.659991	0.890082	0.598772	0.793636
			0.728192	0.895236	0.794669	0.790585				two-way anova
			0.761367	1.00818	0.768023	0.987425				Tukey's multiple comparisons test (95% CI)	p value	Summary
			0.501072	1.31201	0.281271	0.841341			p4EBP	vehicle:Wild-type cells vs. vehicle:Thorase KO cells	0.0278	*
			0.531307	0.916815	0.504112	0.407878				vehicle:Wild-type cells vs. rapa:Wild-type cells	0.977	ns
										vehicle:Wild-type cells vs. rapa:Thorase KO cells	0.6958	ns
										vehicle:Thorase KO cells vs. rapa:Wild-type cells	0.0124	*
										vehicle:Thorase KO cells vs. rapa:Thorase KO cells	0.2066	ns
										rapa:Wild-type cells vs. rapa:Thorase KO cells	0.4593	ns
	Fig. 7d
			Normalized cpm (S35 radioactivity)							two-way anova
		Treatment	Wild type			Knockout				Tukey's multiple comparisons test (95% CI)	p value	Summary
		2 h Vehicle	5.70761	2.83487	4.59193	6.88447	9.30365	7.34383		2 h vehicle:Wild-type cells vs. 2 h vehicle:Thorase KO cells	0.0226	*
		2 h Rapa	5.82031	3.90666	4.65813	5.91176	6.73074	5.5239		2 h vehicle:Wild-type cells vs. 2 h Rapa:Wild-type cells	0.9669	ns
										2 h vehicle:Wild-type cells vs. 2 h Rapa:Thorase KO cells	0.3286	ns
										2 h vehicle:Thorase KO cells vs. 2 h Rapa:Wild-type cells	0.0423	*
										2 h vehicle:Thorase KO cells vs. 2 h Rapa:Thorase KO cells	0.2823	ns
										2 h Rapa:Wild-type cells vs. 2 h Rapa:Thorase KO cells	0.5476	ns
	Fig. 7f	Rate of cell migration (mm/hr)								two-way anova
										Tukey's multiple comparisons test (95% CI)	p value	Summary
		WT	KO	WT + Rapa	KO + Rapa					Vehicle treated:Wild-type cells vs. Vehicle treated:Thorase KO cells	0.0003	***
		1.8	4	1.3	2.9					Vehicle treated:Wild-type cells vs. Rapamycin treated:Wild-type cells	0.0375	*
		3.9	4.7	1.6	2.9					Vehicle treated:Wild-type cells vs. Rapamycin treated:Thorase KO cells	0.2936	ns
		3.8	6.5	2.2	3.3					Vehicle treated:Thorase KO cells vs. Rapamycin treated:Wild-type cells	<0.0001	****
		4.3	6.1	3	2.4					Vehicle treated:Thorase KO cells vs. Rapamycin treated:Thorase KO cells	<0.0001	****
		4.2	4.6	0.9	1.2					Rapamycin treated:Wild-type cells vs. Rapamycin treated:Thorase KO cells	0.7738	ns
		2.5	2.6	1.5	1.6
		1.8	3.8	2.1	1.4
		3.1	5.4	1.3	1.7
		2.2	4.5
		2.6	4.9
		2.1	4.8
	Fig. 7h	Normalized p-S6 (p-S6/S6)								two-way ANOVA
										Tukey's multiple comparisons test (95% CI)	p-value	summary
		WT	KO	WT + Rapa	KO + Rapa					veh:WT vs. veh:KO	0.0003	***
		1.1	1.25	0.1	0.25					veh:WT vs. rapa:WT	0.0003	***
		0.56	1.36	0.08	0.09					veh:WT vs. rapa:KO	0.0006	***
		0.65	1.4	0.05	0.07					veh:KO vs. rapa:WT	<0.0001	****
		0.5	1.3	0.03	0.04					veh:KO vs. rapa:KO	<0.0001	****
										rapa:WT vs. rapa:KO	0.9679	ns
	Fig. 7i	Survival of WT and Thorase KO mice upon rapamycin treatment
		Days	WT vehicle	WT rapamycin	KO vehicle	KO rapamycin
		65	0	0		1				WT vehicle	WT rapamycin	KO vehicle	KO rapamycin
		61				1			# animals	12	9	9	10
		59	0	0		1			# dead	0	0	9	10
		55	0	0					Age at death (days)	n/a	n/a	22, 23, 23, 23, 24, 26, 26, 27, 30	23, 26, 30, 30, 34, 38, 40, 59, 61, 65
		40				1
		38				1
		34				1
		30				1			Log-rank (Mantel-Cox) test	p-value	summary
		30	0	0	1	1			KO Vehicle vs KO Rapamycin	0.0009	***
		28	0	0
		27	0	0	1
		26	0	0	1	1
		26	0	0	1
		24	0	0	1
		23	0		1
		23	0		1
		23	0		1	1
		22			1
		Legend:	0= lived
			1= died

## Sheet: Supplementary figure1
	Supplementary Fig. 1g
		Relative percent of Raptor bound to mTOR
		Wild type				Thorase KO					2way anova
	ADP	58	62	35	45	65	78	95	91		Tukey's multiple comparisons test (95% CI)				p-values	summary
	ATP	45	53	36	47	72	62	79	86		ADP:wildtype vs. ATP:wildtype				0.9821	ns
	ATPgS	16	21	14	12	68	76	89	73		ADP:wildtype vs. ATPgS:wildtype				0.0014	**
											ADP:Thorase KO vs. ATP:Thorase KO				0.8861	ns
											ADP:Thorase KO vs. ATPgS:Thorase KO				0.9596	ns
											ADP:wildtype vs. ATP:Thorase KO				0.0242	*
											ATP:wildtype vs. ATP:Thorase KO				0.0058	**

## Sheet: Supplementary figure2
	Supplementary Fig. 2c
			Percent colocalization with mTOR
			Wild type			Thorase KO					Two tailed unpaired t-tests (95% CI)	p-values	summary
		S6K	50	45	35	65	75	82			S6K: WT vs KO	0.0098	**
		4EBP1	65	55	50	70	85	80			4EBP: WT vs KO	0.0255	*
		Rictor	65	55	75	75	65	85			Rictor: WT vs KO	0.2879	ns

## Sheet: Supplementary figure3
	Supplementary Fig. 3c
		Number of raptor (RFP) and mTOR (YFP) spots
		Raptor		mTOR			two-tailed t test (95% CI)				p-values	summary
		No Thorase	No Thorase	With Thorase	With Thorase		No Thorase:mTOR-YFP vs. With Thorase:mTOR-YFP				<0.0001	****
		956	604	1070	170
		1016	547	975	205
		951	547	1039	193
	Supplementary Fig. 3f
		Number of PKA-R (RFP) and PKA-C (YFP) spots
		PKA-R		PKA-C			two-tailed t test (95% CI)				p-values	summary
		No Thorase	No Thorase	With Thorase	With Thorase		No Thorase:mTOR-YFP vs. With Thorase:mTOR-YFP				0.4266	ns
		1030	855	1035	763
		972	972	1038	950
		1054	908	992	853
	Supplementary Fig. 3h
		Number of Raptor spots per area					one-way anova
		no thorase	none	ATP	ATP-γS		Tukey's multiple comparisons test (95% CI)				p-values	summary
		352	250	246	127		no thor vs. none				0.009	**
		329	210	305	111		no thor vs. ATP				0.0204	*
		348	254	207	105		no thor vs. ATP-γS				<0.0001	****
							none vs. ATP				0.9212	ns
							ATP vs. ATP-γS				0.0016	**
	Supplementary Fig. 3i		Percentage of Raptor molecules
					With Thorase										one-way anova
		No Thorase			None			ATP			ATP-γS				Tukey's multiple comparisons test (95% CI)				p-values	summary
		Monomer	Dimer	Trimer	Monomer	Dimer	Trimer	Monomer	Dimer	Trimer	Monomer	Dimer	Trimer		No Thorase:monomer vs No Thorase:dimer				0.0036	**
		44.11	48.53	5.88	61.79	28.77	8.02	60.24	27.31	9.24	56.02	31.12	12.86		Thorase None: monomer vs Thorase None: dimer				<0.0001	****
		37.25	52.63	7.69	63.59	29.61	8.25	63.67	26.37	8.04	56.74	35.35	7.91		Thorase ATP: monomer vs Thorase ATP: dimer				<0.0001	****
		37.95	54.46	7.59	59.9	28.5	8.21	56.38	35.82	7.09	64.36	27.23	7.42		Thorase ATP-γS: monomer vs Thorase ATP-γS: dimer				<0.0001	****
	Supplementary Fig. 3j
				Percent molecules of mTOR
	Thorase conc (nM)		Monomer			Dimer			Trimer
		0.1	51.7134	56.4103	57.947	43.9252	41.9872	40.0662	4.36137	1.60256	1.98675
		0.25	57.8431	52.2337	58.2707	37.5817	45.3608	39.4737	4.57516	2.4055	1.8797
		0.5	63.7931	69.0608	56.5789	34.4828	30.3867	34.2105	1.72414	0.55249	9.21053
		1	60.7143	67.1756	64.7541	38.2143	31.6794	33.1967	2.14286	1.14504	2.04918
		5	60.8696	54.1985	57.8125	35.2174	44.2748	39.4531	3.91304	1.52672	2.73438
		10	51.7134	56.4103	57.947	43.9252	41.9872	40.0662	4.36137	1.60256	1.98675
		25	51.3158	51.3158	57.4803	44.0789	44.0789	38.5827	4.60526	4.60526	3.93701
		50	45.933	49.1979	47.6744	52.1531	48.6631	50	1.91388	2.13904	2.32558
			Percent molecules of Raptor
	Thorase conc (nM)		Monomer			Dimer			Trimer
		0.1	42.6997	41.5873	40.8537	49.3113	47.9365	47.8659	7.98898	10.4762	11.2805
		0.25	52.7322	53.4014	53.0668	39.3443	34.0136	36.6789	7.9235	12.585	10.2543
		0.5	57.3107	62.434	50	37.4369	34.9472	45	5.25243	2.61887	5
		1	67.7159	59.3583	63.5453	26.913	32.0856	29.1926	6.0438	8.55615	7.26212
		5	58.8235	59.7865	59.2352	32.3529	31.1927	31.4644	8.82353	9.68858	9.13292
		10	56.6929	56.3107	59.434	33.0827	34.8369	32.5472	4.72441	8.25243	8.01887
		25	56.1983	53.9682	46.6667	34.7107	33.3333	42.5641	6.61157	6.34921	10.2564
		50	49.7778	42.1525	45.9651	37.7778	43.9462	40.862	10.6667	11.6592	11.1629
	Supplementary Fig. 3k
			Percent of mTORC1_Raptor Pulldown
	Thorase conc (nM)		M2R2			M1R2			M2R1			M1R1
		0	39.9113	27.0202	34.5844	13.5255	17.9293	14.7453	22.6164	19.9495	14.2091	13.5255	23.2323	21.1796
		0.1	24.5675	26.8817	22.1818	20.0692	19.3548	22.5454	14.1868	10.3943	10.9091	29.4931	24.8908	27.1111
		0.25	20.2703	24.2537	20.8	19.3548	25.6757	24.2424	9.67742	8.10811	8.08081	30.2419	31.0811	25.7576
		0.5	20.7547	16.3636	18.2927	17.5676	14.9105	20.9105	11.1486	8.20896	12.8	32.4324	28.3582	36.8
		1	20.5645	16.2162	14.1414	19.3548	25.6757	24.2424	9.67742	8.10811	8.08081	26.4151	27.8788	23.7805
		5	16.2455	22.467	17.9775	25.5849	28.0488	20.4599	8.30952	10.6952	8.15217	27.8788	23.7805	19.7861
			Percent of mTORC1_mTOR Pulldown
	Thorase conc (nM)		M2R2			M1R2			M2R1			M1R1
		0	33.8095	31.746	32.7778	19.0476	23.8095	21.4286	4.7619	6.87831	5.82011	20.4762	20.1058	20.291
		0.1	27.3743	25.0804	25.9494	4.18994	7.3955	33.3291	20.6704	21.2219	20.2532	38.5475	32.7974	33.8608
		0.25	24.0437	18.7075	10.9091	14.7541	16.3265	5.45455	11.2022	13.2653	23.6364	33.6066	34.0136	41.3636
		0.5	18.0556	14.0541	16.0548	12.7778	12.973	15.9309	18.8889	12.973	12.8754	38.6111	43.2432	40.9272
		1	7.33945	8.57143	18.7919	11.9266	13.8095	9.39597	16.5138	11.4286	18.1208	50.4587	55.2381	40.2685
		5	14.4737	14.4737	16.7742	8.55263	13.1579	10.9677	20.3947	22.3684	20	38.8158	38.8158	35.4839

[truncated: 5 more sheets: Supplementary figure4, Supplementary figure5, Supplementary figure6, Supplementary figure7, Sheet8]
